# Supplementary material for: Characterization of a novel bacteriophage endolysin (LysAB1245) with extended lytic activity against distinct capsular types associated with Acinetobacter baumannii resistance
Source: PLoS One. 2024 Jan 2;19(1):e0296453. doi: 10.1371/journal.pone.0296453 (PMC10760713; doi:10.1371/journal.pone.0296453)
Supplement: S1 File — (ZIP) [file pone.0296453.s003.zip]

Archive with 4 entries (4 files):
- S1_fig.pdf
- __MACOSX/._S1_fig.pdf
- S2_fig.pdf
- __MACOSX/._S2_fig.pdf
